# Supplementary material for: Antenatal Care Service Utilization Among Childbearing Women at El‐Digysab Village, El‐Jazeera State, Sudan, 2023
Source: J Pregnancy. 2026 Mar 27;2026:5565023. doi: 10.1155/jp/5565023 (PMC13140838; doi:10.1155/jp/5565023)
Supplement: Supplementary file 1 — Supporting Information 1 Additional supporting information can be found online in the Supporting Information section. Supporting Information A file containing all the data sheets and analysis outputs generated in the study, including the tests, frequencies, and descriptive statistics. [file JP-2026-5565023-s001.zip]

Archive with 6 entries (6 files):
- Revised analysis output/Revised copy of anc vs demographics.docx
- Revised analysis output/Revised copy of ANC Utilization vs nominal Chi squere.docx
- Revised analysis output/Revised copy of ANC vs Complications.docx
- Revised analysis output/Revised copy of driver and barriers vs ANC chi.docx
- Revised analysis output/Revised copy of quality vs ANC chi.docx
- Revised analysis output/[Final] descriptives.docx
